# Supplementary material for: Risk Factors and Preventing Strategies of Pocket Hematoma After Cardiac Implantable Electronic Device Implantation: A Systematic Review
Source: J Cardiovasc Dev Dis. 2025 Dec 12;12(12):490. doi: 10.3390/jcdd12120490 (PMC12734374; doi:10.3390/jcdd12120490)
Supplement: Supplementary file 1 [file jcdd-12-00490-s001.zip]

Archive with 1 entries (1 files):
- jcdd-3892029-Supplementary-Supply.pdf
